# Supplementary material for: Pecans and Human Health: Distinctive Benefits of an American Nut
Source: Nutrients. 2025 Nov 25;17(23):3686. doi: 10.3390/nu17233686 (PMC12694537; doi:10.3390/nu17233686)
Supplement: Supplementary file 1 [file nutrients-17-03686-s001.zip]

Archive with 1 entries (1 files):
- nutrients-3966671-supplementary.pdf
